# Supplementary material for: Design, Synthesis and Biological Evaluation of Novel Pleuromutilin Derivatives Containing 6-Chloro-1-R-1H-pyrazolo[3,4-d]pyrimidine-4-amino Side Chain
Source: Molecules. 2023 May 8;28(9):3975. doi: 10.3390/molecules28093975 (PMC10180054; doi:10.3390/molecules28093975)
Supplement: Supplementary file 1 [file molecules-28-03975-s001.zip]

Archive with 1 entries (1 files):
- molecules-2328605-supplementary.pdf
